# Supplementary material for: Referential equations for pulmonary diffusing capacity using GAMLSS models derived from Japanese individuals with near-normal lung function
Source: PLoS One. 2022 Jul 21;17(7):e0271129. doi: 10.1371/journal.pone.0271129 (PMC9302824; doi:10.1371/journal.pone.0271129)
Supplement: S1 Data — (XLSX) [file pone.0271129.s002.xlsx]

## Sheet: Male
Male	Change the blue columns for each subject (age (years), height (cm), DLCO (ml/min), TLCO (mmol/min/kPa), KCO (ml/min/mmHg/L), and VA (L).)														DLCO (TLCO)				KCO				VA
	Do not put numbers into each yellow column where the results will be shown.														age	Mspline	Sspline		age	Mspline	Sspline		age	Mspline	Sspline
															15	-0.161486	-1.04e-05		15	-0.0824086	4.41296e-05		15	-0.0405762	-2.96e-05
															15.25	-0.156304	-1.06e-05		15.25	-0.0797648	4.2747e-05		15.25	-0.0393097	-2.84e-05
INPUT								INPUT							15.5	-0.151209	-1.08e-05		15.5	-0.0771634	4.13864e-05		15.5	-0.0380647	-2.73e-05
Variable	age	height (cm)						DLCO index	DLCO	TLCO	KCO (DLCO/VA)	VA			15.75	-0.146204	-1.09e-05		15.75	-0.0746027	4.00469e-05		15.75	-0.0368412	-2.63e-05
Value									(ml/min/mmHg)	(mmol/min/kPa)	(ml/min/mmHg/L)	(L)			16	-0.141287	-1.11e-05		16	-0.0720809	3.87276e-05		16	-0.0356394	-2.52e-05
								Value							16.25	-0.136459	-1.12e-05		16.25	-0.0695966	3.74276e-05		16.25	-0.0344592	-2.41e-05
OUTPUT								OUTPUT							16.5	-0.13172	-1.14e-05		16.5	-0.0671485	3.61464e-05		16.5	-0.0333004	-2.31e-05
Splines used in the calculation								DLCO index	DLCO	TLCO	KCO	VA			16.75	-0.127069	-1.16e-05		16.75	-0.0647355	3.48839e-05		16.75	-0.0321627	-2.21e-05
	DLCO		KCO		VA				(ml/min/mmHg)	(mmol/min/kPa)	(ml/min/mmHg/L)	(L)			17	-0.122504	-1.17e-05		17	-0.0623565	3.36397e-05		17	-0.031046	-2.11e-05
	Mspline	Sspline	Mspline	Sspline	Mspline	Sspline		z-score	#NUM!	#NUM!	#NUM!	#NUM!			17.25	-0.118025	-1.18e-05		17.25	-0.0600105	3.24136e-05		17.25	-0.0299498	-2.01e-05
	#NUM!	#NUM!	#NUM!	#NUM!	#NUM!	#NUM!									17.5	-0.113631	-1.2e-05		17.5	-0.0576966	3.12052e-05		17.5	-0.028874	-1.91e-05
															17.75	-0.109321	-1.21e-05		17.75	-0.0554139	3.00142e-05		17.75	-0.0278183	-1.81e-05
DLCO index	DLCO	TLCO	KCO (DLCO/VA)		VA										18	-0.105093	-1.22e-05		18	-0.0531614	2.88405e-05		18	-0.0267823	-1.72e-05
	(ml/min/mmHg)	(mmol/min/kPa)	(ml/min/mmHg/L)		(L)										18.25	-0.100947	-1.23e-05		18.25	-0.0509383	2.76836e-05		18.25	-0.0257658	-1.63e-05
Predicted value	#NUM!	#NUM!	#NUM!		#NUM!										18.5	-0.0968804	-1.24e-05		18.5	-0.0487439	2.65435e-05		18.5	-0.0247686	-1.54e-05
Percent predicted	#NUM!	#NUM!	#NUM!		#NUM!										18.75	-0.0928924	-1.25e-05		18.75	-0.0465773	2.542e-05		18.75	-0.0237905	-1.45e-05
LLN	#NUM!	#NUM!	#NUM!		#NUM!										19	-0.0889811	-1.26e-05		19	-0.044438	2.43129e-05		19	-0.0228312	-1.36e-05
ULN	#NUM!	#NUM!	#NUM!		#NUM!										19.25	-0.0851446	-1.26e-05		19.25	-0.0423253	2.3222e-05		19.25	-0.0218904	-1.27e-05
Sigma	#NUM!	#NUM!	#NUM!		#NUM!										19.5	-0.0813804	-1.27e-05		19.5	-0.0402394	2.21467e-05		19.5	-0.0209677	-1.19e-05
L	-2.4	-2.4	0.2		0.3										19.75	-0.0776858	-1.27e-05		19.75	-0.0381808	2.10864e-05		19.75	-0.0200625	-1.11e-05
															20	-0.0740584	-1.27e-05		20	-0.0361496	2.00406e-05		20	-0.0191743	-1.03e-05
															20.25	-0.0704957	-1.27e-05		20.25	-0.0341462	1.90086e-05		20.25	-0.0183027	-9.49e-06
															20.5	-0.0669952	-1.26e-05		20.5	-0.0321717	1.79903e-05		20.5	-0.0174468	-8.73e-06
															20.75	-0.0635546	-1.26e-05		20.75	-0.0302269	1.69854e-05		20.75	-0.016606	-8e-06
															21	-0.0601716	-1.25e-05		21	-0.0283127	1.59936e-05		21	-0.0157796	-7.28e-06
															21.25	-0.0568441	-1.24e-05		21.25	-0.02643	1.50147e-05		21.25	-0.014967	-6.59e-06
															21.5	-0.05357	-1.23e-05		21.5	-0.0245794	1.40484e-05		21.5	-0.0141676	-5.92e-06
															21.75	-0.0503473	-1.22e-05		21.75	-0.0227616	1.30946e-05		21.75	-0.0133808	-5.27e-06
															22	-0.0471743	-1.2e-05		22	-0.0209771	1.21529e-05		22	-0.0126061	-4.65e-06
															22.25	-0.0440491	-1.19e-05		22.25	-0.0192264	1.12232e-05		22.25	-0.0118429	-4.05e-06
															22.5	-0.0409701	-1.17e-05		22.5	-0.01751	1.03052e-05		22.5	-0.0110908	-3.47e-06
															22.75	-0.0379355	-1.15e-05		22.75	-0.0158283	9.39879e-06		22.75	-0.0103493	-2.92e-06
															23	-0.0349439	-1.14e-05		23	-0.0141815	8.50369e-06		23	-0.00961793	-2.38e-06
															23.25	-0.0319937	-1.11e-05		23.25	-0.01257	7.61984e-06		23.25	-0.00889633	-1.87e-06
															23.5	-0.0290838	-1.09e-05		23.5	-0.0109937	6.74762e-06		23.5	-0.00818424	-1.39e-06
															23.75	-0.026213	-1.07e-05		23.75	-0.00945257	5.8875e-06		23.75	-0.00748146	-9.21e-07
															24	-0.0233802	-1.04e-05		24	-0.00794642	5.03991e-06		24	-0.00678777	-4.75e-07
															24.25	-0.0205843	-1.02e-05		24.25	-0.00647516	4.20523e-06		24.25	-0.00610301	-4.92e-08
															24.5	-0.017825	-9.91e-06		24.5	-0.00503854	3.38384e-06		24.5	-0.00542708	3.58e-07
															24.75	-0.015102	-9.63e-06		24.75	-0.00363631	2.57606e-06		24.75	-0.00475991	7.47e-07
															25	-0.0124151	-9.34e-06		25	-0.00226821	1.78222e-06		25	-0.00410141	1.12e-06
															25.25	-0.00976385	-9.04e-06		25.25	-0.000933942	1.00259e-06		25.25	-0.00345152	1.47e-06
															25.5	-0.00714805	-8.73e-06		25.5	0.000366757	2.37429e-07		25.5	-0.00281014	1.81e-06
															25.75	-0.00456738	-8.42e-06		25.75	0.00163418	-5.13033e-07		25.75	-0.00217721	2.14e-06
															26	-0.00202153	-8.09e-06		26	0.00286861	-1.24858e-06		26	-0.00155265	2.44e-06
															26.25	0.000489704	-7.76e-06		26.25	0.00407034	-1.96901e-06		26.25	-0.000936374	2.74e-06
															26.5	0.00296609	-7.43e-06		26.5	0.00523966	-2.67404e-06		26.5	-0.000328363	3.02e-06
															26.75	0.00540733	-7.08e-06		26.75	0.00637686	-3.3634e-06		26.75	0.000271412	3.29e-06
															27	0.00781316	-6.73e-06		27	0.00748222	-4.03683e-06		27	0.000862981	3.54e-06
															27.25	0.0101832	-6.38e-06		27.25	0.00855607	-4.69414e-06		27.25	0.00144635	3.78e-06
															27.5	0.0125166	-6.02e-06		27.5	0.00959887	-5.33523e-06		27.5	0.0020214	4.02e-06
															27.75	0.0148123	-5.66e-06		27.75	0.0106111	-5.96008e-06		27.75	0.00258802	4.24e-06
															28	0.0170694	-5.29e-06		28	0.0115931	-6.56864e-06		28	0.00314609	4.45e-06
															28.25	0.0192869	-4.92e-06		28.25	0.0125456	-7.16089e-06		28.25	0.00369549	4.65e-06
															28.5	0.0214635	-4.54e-06		28.5	0.0134688	-7.73687e-06		28.5	0.00423603	4.84e-06
															28.75	0.0235977	-4.16e-06		28.75	0.0143635	-8.29661e-06		28.75	0.00476749	5.03e-06
															29	0.025688	-3.78e-06		29	0.0152302	-8.84017e-06		29	0.00528969	5.2e-06
															29.25	0.0277334	-3.4e-06		29.25	0.0160693	-9.36758e-06		29.25	0.00580247	5.37e-06
															29.5	0.0297327	-3.01e-06		29.5	0.0168813	-9.87891e-06		29.5	0.00630567	5.53e-06
															29.75	0.031685	-2.63e-06		29.75	0.0176668	-1.03742e-05		29.75	0.00679917	5.69e-06
															30	0.0335894	-2.24e-06		30	0.0184261	-1.08535e-05		30	0.00728284	5.83e-06
															30.25	0.0354452	-1.85e-06		30.25	0.0191599	-1.1317e-05		30.25	0.00775655	5.98e-06
															30.5	0.0372513	-1.46e-06		30.5	0.0198687	-1.17647e-05		30.5	0.00822009	6.11e-06
															30.75	0.0390071	-1.06e-06		30.75	0.0205531	-1.21967e-05		30.75	0.00867323	6.24e-06
															31	0.0407118	-6.7e-07		31	0.0212139	-1.26133e-05		31	0.00911575	6.37e-06
															31.25	0.0423646	-2.77e-07		31.25	0.0218516	-1.30145e-05		31.25	0.00954748	6.49e-06
															31.5	0.043965	1.16e-07		31.5	0.0224668	-1.34005e-05		31.5	0.00996822	6.6e-06
															31.75	0.0455122	5.09e-07		31.75	0.0230601	-1.37713e-05		31.75	0.0103778	6.71e-06
															32	0.0470055	9.01e-07		32	0.023632	-1.41273e-05		32	0.0107761	6.82e-06
															32.25	0.0484446	1.29e-06		32.25	0.0241831	-1.44684e-05		32.25	0.0111629	6.92e-06
															32.5	0.0498292	1.68e-06		32.5	0.0247138	-1.47948e-05		32.5	0.0115382	7.02e-06
															32.75	0.0511593	2.07e-06		32.75	0.0252247	-1.51066e-05		32.75	0.0119018	7.11e-06
															33	0.0524348	2.46e-06		33	0.0257162	-1.54041e-05		33	0.0122538	7.2e-06
															33.25	0.0536557	2.85e-06		33.25	0.0261887	-1.56873e-05		33.25	0.0125939	7.28e-06
															33.5	0.0548228	3.23e-06		33.5	0.0266426	-1.59565e-05		33.5	0.0129224	7.37e-06
															33.75	0.055937	3.61e-06		33.75	0.0270784	-1.62117e-05		33.75	0.0132392	7.45e-06
															34	0.0569991	3.99e-06		34	0.0274963	-1.64533e-05		34	0.0135443	7.52e-06
															34.25	0.0580099	4.37e-06		34.25	0.0278967	-1.66813e-05		34.25	0.0138379	7.6e-06
															34.5	0.0589701	4.74e-06		34.5	0.0282799	-1.68959e-05		34.5	0.0141199	7.67e-06
															34.75	0.0598802	5.1e-06		34.75	0.0286464	-1.70972e-05		34.75	0.0143904	7.73e-06
															35	0.0607408	5.47e-06		35	0.0289964	-1.72855e-05		35	0.0146494	7.8e-06
															35.25	0.0615526	5.82e-06		35.25	0.0293303	-1.74609e-05		35.25	0.014897	7.86e-06
															35.5	0.0623163	6.18e-06		35.5	0.0296484	-1.76235e-05		35.5	0.0151332	7.92e-06
															35.75	0.063033	6.52e-06		35.75	0.0299509	-1.77736e-05		35.75	0.0153581	7.97e-06
															36	0.0637034	6.87e-06		36	0.0302382	-1.79113e-05		36	0.0155718	8.03e-06
															36.25	0.0643285	7.2e-06		36.25	0.0305104	-1.80367e-05		36.25	0.0157745	8.08e-06
															36.5	0.0649097	7.53e-06		36.5	0.0307679	-1.81502e-05		36.5	0.0159664	8.13e-06
															36.75	0.0654485	7.85e-06		36.75	0.0310106	-1.82521e-05		36.75	0.0161477	8.18e-06
															37	0.0659464	8.17e-06		37	0.031239	-1.83424e-05		37	0.0163187	8.22e-06
															37.25	0.0664046	8.48e-06		37.25	0.031453	-1.84216e-05		37.25	0.0164795	8.26e-06
															37.5	0.0668246	8.78e-06		37.5	0.031653	-1.84898e-05		37.5	0.0166305	8.3e-06
															37.75	0.0672078	9.08e-06		37.75	0.0318391	-1.85471e-05		37.75	0.0167716	8.34e-06
															38	0.0675556	9.37e-06		38	0.0320115	-1.85939e-05		38	0.0169033	8.38e-06
															38.25	0.0678692	9.65e-06		38.25	0.0321704	-1.86302e-05		38.25	0.0170255	8.42e-06
															38.5	0.0681494	9.92e-06		38.5	0.032316	-1.86564e-05		38.5	0.0171386	8.45e-06
															38.75	0.068397	1.02e-05		38.75	0.0324484	-1.86726e-05		38.75	0.0172428	8.48e-06
															39	0.0686129	1.04e-05		39	0.0325677	-1.8679e-05		39	0.0173381	8.51e-06
															39.25	0.0687977	1.07e-05		39.25	0.032674	-1.8676e-05		39.25	0.0174249	8.54e-06
															39.5	0.0689522	1.09e-05		39.5	0.0327674	-1.86637e-05		39.5	0.0175032	8.57e-06
															39.75	0.069077	1.12e-05		39.75	0.0328481	-1.86423e-05		39.75	0.0175733	8.6e-06
															40	0.069173	1.14e-05		40	0.0329162	-1.86121e-05		40	0.0176353	8.62e-06
															40.25	0.0692406	1.16e-05		40.25	0.0329718	-1.85732e-05		40.25	0.0176894	8.65e-06
															40.5	0.0692801	1.18e-05		40.5	0.0330149	-1.85258e-05		40.5	0.0177359	8.67e-06
															40.75	0.0692917	1.2e-05		40.75	0.0330457	-1.84703e-05		40.75	0.0177748	8.69e-06
															41	0.0692756	1.22e-05		41	0.0330641	-1.84068e-05		41	0.0178063	8.71e-06
															41.25	0.069232	1.24e-05		41.25	0.0330701	-1.83356e-05		41.25	0.0178306	8.73e-06
															41.5	0.0691612	1.26e-05		41.5	0.033064	-1.82568e-05		41.5	0.017848	8.75e-06
															41.75	0.0690637	1.28e-05		41.75	0.0330458	-1.81707e-05		41.75	0.0178584	8.76e-06
															42	0.0689398	1.29e-05		42	0.0330155	-1.80775e-05		42	0.0178621	8.78e-06
															42.25	0.0687899	1.31e-05		42.25	0.0329732	-1.79773e-05		42.25	0.0178593	8.79e-06
															42.5	0.0686144	1.32e-05		42.5	0.0329191	-1.78704e-05		42.5	0.01785	8.8e-06
															42.75	0.0684136	1.34e-05		42.75	0.0328532	-1.77569e-05		42.75	0.0178345	8.81e-06
															43	0.0681879	1.35e-05		43	0.0327756	-1.76371e-05		43	0.0178128	8.82e-06
															43.25	0.0679377	1.37e-05		43.25	0.0326864	-1.75111e-05		43.25	0.0177851	8.83e-06
															43.5	0.0676636	1.38e-05		43.5	0.0325858	-1.7379e-05		43.5	0.0177516	8.84e-06
															43.75	0.0673662	1.39e-05		43.75	0.0324739	-1.72413e-05		43.75	0.0177124	8.84e-06
															44	0.0670462	1.4e-05		44	0.0323507	-1.7098e-05		44	0.0176676	8.85e-06
															44.25	0.0667041	1.41e-05		44.25	0.0322166	-1.69494e-05		44.25	0.0176174	8.85e-06
															44.5	0.0663405	1.42e-05		44.5	0.0320715	-1.67957e-05		44.5	0.0175619	8.85e-06
															44.75	0.0659557	1.43e-05		44.75	0.0319156	-1.66371e-05		44.75	0.0175013	8.85e-06
															45	0.0655504	1.43e-05		45	0.0317491	-1.64737e-05		45	0.0174356	8.85e-06
															45.25	0.065125	1.44e-05		45.25	0.0315719	-1.63057e-05		45.25	0.017365	8.85e-06
															45.5	0.06468	1.45e-05		45.5	0.0313842	-1.61333e-05		45.5	0.0172897	8.84e-06
															45.75	0.0642159	1.45e-05		45.75	0.0311863	-1.59567e-05		45.75	0.0172097	8.84e-06
															46	0.0637331	1.46e-05		46	0.0309782	-1.57761e-05		46	0.0171251	8.83e-06
															46.25	0.0632321	1.46e-05		46.25	0.03076	-1.55915e-05		46.25	0.017036	8.82e-06
															46.5	0.0627134	1.46e-05		46.5	0.0305319	-1.54033e-05		46.5	0.0169427	8.81e-06
															46.75	0.0621773	1.47e-05		46.75	0.030294	-1.52115e-05		46.75	0.016845	8.8e-06
															47	0.0616245	1.47e-05		47	0.0300464	-1.50162e-05		47	0.0167433	8.79e-06
															47.25	0.0610552	1.47e-05		47.25	0.0297894	-1.48178e-05		47.25	0.0166375	8.77e-06
															47.5	0.0604699	1.47e-05		47.5	0.029523	-1.46162e-05		47.5	0.0165277	8.75e-06
															47.75	0.0598692	1.47e-05		47.75	0.0292476	-1.44118e-05		47.75	0.0164141	8.73e-06
															48	0.0592535	1.47e-05		48	0.0289633	-1.42047e-05		48	0.0162966	8.71e-06
															48.25	0.0586233	1.47e-05		48.25	0.0286705	-1.3995e-05		48.25	0.0161754	8.69e-06
															48.5	0.0579791	1.46e-05		48.5	0.0283693	-1.37829e-05		48.5	0.0160505	8.67e-06
															48.75	0.0573212	1.46e-05		48.75	0.0280598	-1.35686e-05		48.75	0.015922	8.64e-06
															49	0.05665	1.46e-05		49	0.0277423	-1.33522e-05		49	0.01579	8.61e-06
															49.25	0.055966	1.45e-05		49.25	0.027417	-1.31339e-05		49.25	0.0156545	8.59e-06
															49.5	0.0552695	1.45e-05		49.5	0.027084	-1.29137e-05		49.5	0.0155157	8.55e-06
															49.75	0.054561	1.44e-05		49.75	0.0267435	-1.26919e-05		49.75	0.0153735	8.52e-06
															50	0.0538408	1.44e-05		50	0.0263956	-1.24686e-05		50	0.0152281	8.49e-06
															50.25	0.0531092	1.43e-05		50.25	0.0260406	-1.22438e-05		50.25	0.0150795	8.45e-06
															50.5	0.0523667	1.42e-05		50.5	0.0256786	-1.20178e-05		50.5	0.0149277	8.41e-06
															50.75	0.0516136	1.41e-05		50.75	0.0253098	-1.17906e-05		50.75	0.0147729	8.37e-06
															51	0.0508502	1.4e-05		51	0.0249343	-1.15624e-05		51	0.014615	8.33e-06
															51.25	0.0500769	1.39e-05		51.25	0.0245524	-1.13333e-05		51.25	0.0144542	8.28e-06
															51.5	0.0492941	1.38e-05		51.5	0.0241644	-1.11034e-05		51.5	0.0142905	8.24e-06
															51.75	0.0485021	1.37e-05		51.75	0.0237705	-1.08729e-05		51.75	0.0141237	8.19e-06
															52	0.0477013	1.36e-05		52	0.0233711	-1.06417e-05		52	0.0139541	8.14e-06
															52.25	0.046892	1.35e-05		52.25	0.0229664	-1.04102e-05		52.25	0.0137814	8.08e-06
															52.5	0.0460746	1.34e-05		52.5	0.0225568	-1.01783e-05		52.5	0.0136059	8.03e-06
															52.75	0.0452495	1.33e-05		52.75	0.0221424	-9.94611e-06		52.75	0.0134274	7.97e-06
															53	0.0444168	1.31e-05		53	0.0217236	-9.71385e-06		53	0.0132461	7.91e-06
															53.25	0.0435771	1.3e-05		53.25	0.0213006	-9.48155e-06		53.25	0.0130618	7.85e-06
															53.5	0.0427305	1.29e-05		53.5	0.0208737	-9.24933e-06		53.5	0.0128747	7.78e-06
															53.75	0.0418774	1.27e-05		53.75	0.0204431	-9.01726e-06		53.75	0.0126847	7.72e-06
															54	0.041018	1.26e-05		54	0.0200091	-8.78545e-06		54	0.0124918	7.65e-06
															54.25	0.0401527	1.24e-05		54.25	0.0195718	-8.55398e-06		54.25	0.0122961	7.58e-06
															54.5	0.0392817	1.22e-05		54.5	0.0191315	-8.32293e-06		54.5	0.0120975	7.5e-06
															54.75	0.0384054	1.21e-05		54.75	0.0186884	-8.09242e-06		54.75	0.0118961	7.43e-06
															55	0.0375239	1.19e-05		55	0.0182428	-7.86251e-06		55	0.0116919	7.35e-06
															55.25	0.0366375	1.17e-05		55.25	0.0177948	-7.6333e-06		55.25	0.0114849	7.27e-06
															55.5	0.0357465	1.16e-05		55.5	0.0173446	-7.40483e-06		55.5	0.0112751	7.18e-06
															55.75	0.0348512	1.14e-05		55.75	0.0168925	-7.17715e-06		55.75	0.0110626	7.1e-06
															56	0.0339519	1.12e-05		56	0.0164387	-6.95031e-06		56	0.0108473	7.01e-06
															56.25	0.0330488	1.1e-05		56.25	0.0159832	-6.72434e-06		56.25	0.0106293	6.92e-06
															56.5	0.0321424	1.08e-05		56.5	0.0155264	-6.49924e-06		56.5	0.0104086	6.82e-06
															56.75	0.0312328	1.06e-05		56.75	0.0150684	-6.27501e-06		56.75	0.0101854	6.73e-06
															57	0.0303205	1.04e-05		57	0.0146093	-6.05165e-06		57	0.00995954	6.63e-06
															57.25	0.0294058	1.02e-05		57.25	0.0141493	-5.82913e-06		57.25	0.00973121	6.53e-06
															57.5	0.0284888	1e-05		57.5	0.0136886	-5.60748e-06		57.5	0.00950041	6.42e-06
															57.75	0.0275701	9.81e-06		57.75	0.0132274	-5.38669e-06		57.75	0.00926719	6.32e-06
															58	0.0266497	9.6e-06		58	0.0127657	-5.16676e-06		58	0.00903158	6.21e-06
															58.25	0.0257279	9.39e-06		58.25	0.0123039	-4.94769e-06		58.25	0.00879362	6.1e-06
															58.5	0.0248052	9.17e-06		58.5	0.0118419	-4.72949e-06		58.5	0.00855336	5.98e-06
															58.75	0.0238816	8.95e-06		58.75	0.0113799	-4.51217e-06		58.75	0.00831083	5.87e-06
															59	0.0229575	8.73e-06		59	0.0109182	-4.29571e-06		59	0.00806605	5.75e-06
															59.25	0.0220332	8.51e-06		59.25	0.0104568	-4.08013e-06		59.25	0.00781908	5.63e-06
															59.5	0.0211088	8.28e-06		59.5	0.00999595	-3.86541e-06		59.5	0.00756995	5.5e-06
															59.75	0.0201847	8.05e-06		59.75	0.00953564	-3.65156e-06		59.75	0.0073187	5.37e-06
															60	0.0192609	7.82e-06		60	0.00907603	-3.43858e-06		60	0.00706537	5.25e-06
															60.25	0.0183377	7.59e-06		60.25	0.00861724	-3.22646e-06		60.25	0.00681001	5.11e-06
															60.5	0.0174153	7.35e-06		60.5	0.00815937	-3.0152e-06		60.5	0.00655265	4.98e-06
															60.75	0.0164939	7.11e-06		60.75	0.00770252	-2.80479e-06		60.75	0.00629334	4.84e-06
															61	0.0155737	6.87e-06		61	0.00724681	-2.59524e-06		61	0.00603212	4.7e-06
															61.25	0.0146548	6.63e-06		61.25	0.0067923	-2.38653e-06		61.25	0.00576903	4.56e-06
															61.5	0.0137372	6.39e-06		61.5	0.00633897	-2.17863e-06		61.5	0.00550415	4.42e-06
															61.75	0.0128209	6.14e-06		61.75	0.00588678	-1.9715e-06		61.75	0.0052376	4.27e-06
															62	0.0119059	5.9e-06		62	0.00543568	-1.76512e-06		62	0.00496946	4.12e-06
															62.25	0.0109922	5.65e-06		62.25	0.00498563	-1.55945e-06		62.25	0.00469982	3.97e-06
															62.5	0.0100797	5.4e-06		62.5	0.00453662	-1.35446e-06		62.5	0.00442877	3.81e-06
															62.75	0.00916847	5.15e-06		62.75	0.00408862	-1.15012e-06		62.75	0.00415638	3.66e-06
															63	0.00825851	4.9e-06		63	0.00364163	-9.46404e-07		63	0.00388273	3.5e-06
															63.25	0.00734985	4.65e-06		63.25	0.00319564	-7.43295e-07		63.25	0.00360789	3.34e-06
															63.5	0.00644248	4.39e-06		63.5	0.00275062	-5.40763e-07		63.5	0.00333193	3.18e-06
															63.75	0.00553641	4.14e-06		63.75	0.00230656	-3.38781e-07		63.75	0.00305493	3.01e-06
															64	0.00463163	3.88e-06		64	0.00186343	-1.37326e-07		64	0.00277695	2.84e-06
															64.25	0.00372814	3.63e-06		64.25	0.00142122	6.36286e-08		64.25	0.00249808	2.68e-06
															64.5	0.00282595	3.37e-06		64.5	0.000979904	2.64105e-07		64.5	0.00221838	2.51e-06
															64.75	0.00192506	3.11e-06		64.75	0.000539474	4.64128e-07		64.75	0.00193791	2.33e-06
															65	0.00102548	2.85e-06		65	9.99118e-05	6.63717e-07		65	0.00165674	2.16e-06
															65.25	0.00012719	2.59e-06		65.25	-0.000338798	8.62896e-07		65.25	0.00137492	1.98e-06
															65.5	-0.000769785	2.33e-06		65.5	-0.000776673	1.06169e-06		65.5	0.00109254	1.81e-06
															65.75	-0.00166544	2.07e-06		65.75	-0.00121373	1.26012e-06		65.75	0.000809641	1.63e-06
															66	-0.00255978	1.81e-06		66	-0.00164999	1.4582e-06		66	0.000526291	1.45e-06
															66.25	-0.00345278	1.55e-06		66.25	-0.00208545	1.65596e-06		66.25	0.000242548	1.26e-06
															66.5	-0.0043445	1.29e-06		66.5	-0.00252014	1.85341e-06		66.5	-4.15e-05	1.08e-06
															66.75	-0.00523495	1.03e-06		66.75	-0.00295406	2.05057e-06		66.75	-0.000325919	8.94e-07
															67	-0.00612417	7.64e-07		67	-0.00338721	2.24743e-06		67	-0.000610546	7.06e-07
															67.25	-0.00701219	5.02e-07		67.25	-0.0038196	2.44402e-06		67.25	-0.000895375	5.18e-07
															67.5	-0.00789907	2.4e-07		67.5	-0.00425123	2.64034e-06		67.5	-0.00118036	3.28e-07
															67.75	-0.00878486	-2.18e-08		67.75	-0.0046821	2.83639e-06		67.75	-0.00146547	1.36e-07
															68	-0.00966959	-2.84e-07		68	-0.00511221	3.03219e-06		68	-0.00175065	-5.61e-08
															68.25	-0.0105533	-5.46e-07		68.25	-0.00554157	3.22774e-06		68.25	-0.00203587	-2.5e-07
															68.5	-0.0114361	-8.07e-07		68.5	-0.00597018	3.42303e-06		68.5	-0.0023211	-4.45e-07
															68.75	-0.012318	-1.07e-06		68.75	-0.00639804	3.61809e-06		68.75	-0.00260628	-6.41e-07
															69	-0.013199	-1.33e-06		69	-0.00682514	3.81292e-06		69	-0.0028914	-8.38e-07
															69.25	-0.0140791	-1.59e-06		69.25	-0.00725151	4.00752e-06		69.25	-0.0031764	-1.04e-06
															69.5	-0.0149585	-1.85e-06		69.5	-0.00767713	4.2019e-06		69.5	-0.00346125	-1.23e-06
															69.75	-0.0158371	-2.11e-06		69.75	-0.00810201	4.39607e-06		69.75	-0.00374592	-1.43e-06
															70	-0.016715	-2.37e-06		70	-0.00852615	4.59002e-06		70	-0.00403038	-1.64e-06
															70.25	-0.0175922	-2.63e-06		70.25	-0.00894955	4.78378e-06		70.25	-0.00431458	-1.84e-06
															70.5	-0.0184687	-2.89e-06		70.5	-0.00937223	4.97734e-06		70.5	-0.00459851	-2.04e-06
															70.75	-0.0193447	-3.15e-06		70.75	-0.00979416	5.1707e-06		70.75	-0.00488212	-2.24e-06
															71	-0.0202201	-3.4e-06		71	-0.0102154	5.36388e-06		71	-0.00516538	-2.45e-06
															71.25	-0.0210949	-3.66e-06		71.25	-0.0106358	5.55687e-06		71.25	-0.00544828	-2.65e-06
															71.5	-0.0219692	-3.92e-06		71.5	-0.0110556	5.74969e-06		71.5	-0.00573077	-2.85e-06
															71.75	-0.0228431	-4.17e-06		71.75	-0.0114746	5.94234e-06		71.75	-0.00601282	-3.06e-06
															72	-0.0237165	-4.43e-06		72	-0.011893	6.13483e-06		72	-0.0062944	-3.27e-06
															72.25	-0.0245896	-4.68e-06		72.25	-0.0123106	6.32716e-06		72.25	-0.00657549	-3.47e-06
															72.5	-0.0254622	-4.93e-06		72.5	-0.0127275	6.51934e-06		72.5	-0.00685606	-3.68e-06
															72.75	-0.0263345	-5.18e-06		72.75	-0.0131436	6.71134e-06		72.75	-0.0071361	-3.89e-06
															73	-0.0272063	-5.43e-06		73	-0.013559	6.90317e-06		73	-0.0074156	-4.09e-06
															73.25	-0.0280777	-5.68e-06		73.25	-0.0139736	7.09482e-06		73.25	-0.00769455	-4.3e-06
															73.5	-0.0289485	-5.93e-06		73.5	-0.0143874	7.28628e-06		73.5	-0.00797295	-4.51e-06
															73.75	-0.0298188	-6.18e-06		73.75	-0.0148004	7.47752e-06		73.75	-0.00825078	-4.72e-06
															74	-0.0306885	-6.43e-06		74	-0.0152125	7.66853e-06		74	-0.00852805	-4.92e-06
															74.25	-0.0315574	-6.67e-06		74.25	-0.0156237	7.85931e-06		74.25	-0.00880477	-5.13e-06
															74.5	-0.0324257	-6.92e-06		74.5	-0.016034	8.04982e-06		74.5	-0.00908092	-5.34e-06
															74.75	-0.0332931	-7.16e-06		74.75	-0.0164433	8.24007e-06		74.75	-0.0093565	-5.55e-06
															75	-0.0341597	-7.4e-06		75	-0.0168516	8.43003e-06		75	-0.00963151	-5.76e-06
															75.25	-0.0350255	-7.65e-06		75.25	-0.0172589	8.61971e-06		75.25	-0.00990595	-5.97e-06
															75.5	-0.0358903	-7.89e-06		75.5	-0.0176652	8.80907e-06		75.5	-0.0101798	-6.18e-06
															75.75	-0.0367542	-8.13e-06		75.75	-0.0180704	8.99812e-06		75.75	-0.0104531	-6.39e-06
															76	-0.037617	-8.37e-06		76	-0.0184745	9.18684e-06		76	-0.0107258	-6.59e-06
															76.25	-0.0384788	-8.6e-06		76.25	-0.0188775	9.37521e-06		76.25	-0.0109979	-6.8e-06
															76.5	-0.0393395	-8.84e-06		76.5	-0.0192794	9.56323e-06		76.5	-0.0112695	-7.01e-06
															76.75	-0.040199	-9.08e-06		76.75	-0.0196801	9.75089e-06		76.75	-0.0115404	-7.22e-06
															77	-0.0410574	-9.31e-06		77	-0.0200796	9.93817e-06		77	-0.0118108	-7.43e-06
															77.25	-0.0419145	-9.55e-06		77.25	-0.020478	1.01251e-05		77.25	-0.0120805	-7.64e-06
															77.5	-0.0427704	-9.78e-06		77.5	-0.0208751	1.03116e-05		77.5	-0.0123497	-7.84e-06
															77.75	-0.043625	-1e-05		77.75	-0.0212709	1.04977e-05		77.75	-0.0126183	-8.05e-06
															78	-0.0444783	-1.02e-05		78	-0.0216655	1.06833e-05		78	-0.0128863	-8.26e-06
															78.25	-0.0453302	-1.05e-05		78.25	-0.0220588	1.08686e-05		78.25	-0.0131537	-8.47e-06
															78.5	-0.0461806	-1.07e-05		78.5	-0.0224508	1.10534e-05		78.5	-0.0134204	-8.67e-06
															78.75	-0.0470297	-1.09e-05		78.75	-0.0228415	1.12378e-05		78.75	-0.0136866	-8.88e-06
															79	-0.0478772	-1.12e-05		79	-0.0232309	1.14217e-05		79	-0.0139522	-9.09e-06
															79.25	-0.0487233	-1.14e-05		79.25	-0.0236188	1.16052e-05		79.25	-0.0142172	-9.29e-06
															79.5	-0.0495678	-1.16e-05		79.5	-0.0240054	1.17881e-05		79.5	-0.0144815	-9.5e-06
															79.75	-0.0504107	-1.18e-05		79.75	-0.0243907	1.19707e-05		79.75	-0.0147453	-9.71e-06
															80	-0.0512521	-1.21e-05		80	-0.0247746	1.21527e-05		80	-0.0150084	-9.91e-06
															80.25	-0.0520918	-1.23e-05		80.25	-0.0251572	1.23343e-05		80.25	-0.0152709	-1.01e-05
															80.5	-0.0529298	-1.25e-05		80.5	-0.0255384	1.25154e-05		80.5	-0.0155328	-1.03e-05
															80.75	-0.0537661	-1.27e-05		80.75	-0.0259184	1.2696e-05		80.75	-0.0157941	-1.05e-05
															81	-0.0546007	-1.29e-05		81	-0.026297	1.28761e-05		81	-0.0160547	-1.07e-05
															81.25	-0.0554335	-1.32e-05		81.25	-0.0266744	1.30558e-05		81.25	-0.0163147	-1.09e-05
															81.5	-0.0562645	-1.34e-05		81.5	-0.0270505	1.3235e-05		81.5	-0.016574	-1.11e-05
															81.75	-0.0570938	-1.36e-05		81.75	-0.0274254	1.34137e-05		81.75	-0.0168327	-1.13e-05
															82	-0.0579211	-1.38e-05		82	-0.027799	1.35919e-05		82	-0.0170908	-1.15e-05
															82.25	-0.0587467	-1.4e-05		82.25	-0.0281714	1.37696e-05		82.25	-0.0173482	-1.17e-05
															82.5	-0.0595703	-1.42e-05		82.5	-0.0285426	1.39469e-05		82.5	-0.0176049	-1.19e-05
															82.75	-0.060392	-1.44e-05		82.75	-0.0289125	1.41237e-05		82.75	-0.017861	-1.21e-05
															83	-0.0612117	-1.47e-05		83	-0.0292813	1.42999e-05		83	-0.0181165	-1.23e-05
															83.25	-0.0620295	-1.49e-05		83.25	-0.0296488	1.44757e-05		83.25	-0.0183712	-1.25e-05
															83.5	-0.0628453	-1.51e-05		83.5	-0.0300152	1.46511e-05		83.5	-0.0186253	-1.27e-05
															83.75	-0.0636591	-1.53e-05		83.75	-0.0303805	1.48259e-05		83.75	-0.0188787	-1.29e-05
															84	-0.0644708	-1.55e-05		84	-0.0307445	1.50002e-05		84	-0.0191315	-1.31e-05
															84.25	-0.0652806	-1.57e-05		84.25	-0.0311074	1.51741e-05		84.25	-0.0193836	-1.33e-05
															84.5	-0.0660883	-1.59e-05		84.5	-0.0314692	1.53475e-05		84.5	-0.0196351	-1.35e-05
															84.75	-0.0668938	-1.61e-05		84.75	-0.0318299	1.55203e-05		84.75	-0.0198858	-1.37e-05
															85	-0.067697	-1.63e-05		85	-0.0321895	1.56927e-05		85	-0.0201358	-1.39e-05

## Sheet: Female
Female	Change the blue columns for each subject (age (years), height (cm), DLCO (ml/min), TLCO (mmol/min/kPa), KCO (ml/min/mmHg/L), and VA (L).)														DLCO (TLCO)				KCO				VA
	Do not put numbers into each yellow column where the results will be shown.														age ranges	Mspline	Sspline		age ranges	Mspline	Sspline		age ranges	Mspline	Sspline
															15	-0.101641	-5.48546e-05		15	0.000165338	-8.01256e-05		15	-0.0843509	1.40272e-05
															15.25	-0.0988694	-5.37064e-05		15.25	0.000160756	-7.8031e-05		15.25	-0.0820673	1.34782e-05
INPUT								INPUT							15.5	-0.0961433	-5.25768e-05		15.5	0.000156248	-7.59704e-05		15.5	-0.0798208	1.29381e-05
Variable	age	height (cm)						DLCO index	DLCO	TLCO	KCO (DLCO/VA)	VA			15.75	-0.0934609	-5.14654e-05		15.75	0.000151813	-7.39428e-05		15.75	-0.0776103	1.24067e-05
Value									(ml/min/mmHg)	(mmol/min/kPa)	(ml/min/mmHg/L)	(L)			16	-0.0908207	-5.03714e-05		16	0.000147447	-7.19471e-05		16	-0.0754346	1.18836e-05
								Value							16.25	-0.0882214	-4.92944e-05		16.25	0.000143149	-6.99824e-05		16.25	-0.0732926	1.13686e-05
OUTPUT								OUTPUT							16.5	-0.0856618	-4.82338e-05		16.5	0.000138916	-6.80477e-05		16.5	-0.0711833	1.08615e-05
Splines used in the calculation								DLCO index	DLCO	TLCO	KCO	VA			16.75	-0.0831407	-4.71891e-05		16.75	0.000134748	-6.6142e-05		16.75	-0.0691058	1.03621e-05
	DLCO		KCO		VA				(ml/min/mmHg)	(mmol/min/kPa)	(ml/min/mmHg/L)	(L)			17	-0.080657	-4.616e-05		17	0.000130641	-6.42646e-05		17	-0.067059	9.86998e-06
	Mspline	Sspline	Mspline	Sspline	Mspline	Sspline		z-score	#NUM!	#NUM!	#NUM!	#NUM!			17.25	-0.0782095	-4.51459e-05		17.25	0.000126594	-6.24146e-05		17.25	-0.0650421	9.38509e-06
	#NUM!	#NUM!	#NUM!	#NUM!	#NUM!	#NUM!									17.5	-0.0757972	-4.41463e-05		17.5	0.000122605	-6.05912e-05		17.5	-0.0630542	8.90718e-06
															17.75	-0.0734191	-4.3161e-05		17.75	0.000118673	-5.87937e-05		17.75	-0.0610945	8.43605e-06
DLCO index	DLCO	TLCO	KCO (DLCO/VA)		VA										18	-0.0710743	-4.21894e-05		18	0.000114795	-5.70213e-05		18	-0.0591623	7.9715e-06
	(ml/min/mmHg)	(mmol/min/kPa)	(ml/min/mmHg/L)		(L)										18.25	-0.068762	-4.12314e-05		18.25	0.000110971	-5.52735e-05		18.25	-0.0572566	7.51333e-06
Predicted value	#NUM!	#NUM!	#NUM!		#NUM!										18.5	-0.0664815	-4.02871e-05		18.5	0.000107197	-5.35498e-05		18.5	-0.055377	7.06122e-06
Percent predicted	#NUM!	#NUM!	#NUM!		#NUM!										18.75	-0.0642324	-3.9357e-05		18.75	0.000103469	-5.185e-05		18.75	-0.0535225	6.61484e-06
LLN	#NUM!	#NUM!	#NUM!		#NUM!										19	-0.0620143	-3.84414e-05		19	9.9784e-05	-5.01739e-05		19	-0.0516927	6.17386e-06
ULN	#NUM!	#NUM!	#NUM!		#NUM!										19.25	-0.0598269	-3.75404e-05		19.25	9.61394e-05	-4.85212e-05		19.25	-0.0498869	5.73814e-06
Sigma	#NUM!	#NUM!	#NUM!		#NUM!										19.5	-0.0576706	-3.66536e-05		19.5	9.25326e-05	-4.68914e-05		19.5	-0.0481048	5.30803e-06
L	-2.3	-2.3	-0.5		-0.5										19.75	-0.0555458	-3.57806e-05		19.75	8.89614e-05	-4.52841e-05		19.75	-0.0463463	4.88398e-06
															20	-0.0534531	-3.49208e-05		20	8.54239e-05	-4.36989e-05		20	-0.0446111	4.46641e-06
															20.25	-0.0513928	-3.40738e-05		20.25	8.19185e-05	-4.21355e-05		20.25	-0.0428992	4.05574e-06
															20.5	-0.0493651	-3.32386e-05		20.5	7.84446e-05	-4.05937e-05		20.5	-0.0412102	3.65248e-06
															20.75	-0.0473704	-3.24146e-05		20.75	7.50022e-05	-3.90735e-05		20.75	-0.0395441	3.25715e-06
															21	-0.0454087	-3.16009e-05		21	7.1591e-05	-3.75747e-05		21	-0.0379008	2.8702e-06
															21.25	-0.0434802	-3.07968e-05		21.25	6.82108e-05	-3.60973e-05		21.25	-0.03628	2.49207e-06
															21.5	-0.0415851	-3.00016e-05		21.5	6.48614e-05	-3.46411e-05		21.5	-0.0346817	2.12315e-06
															21.75	-0.0397234	-2.92145e-05		21.75	6.15426e-05	-3.3206e-05		21.75	-0.0331056	1.7638e-06
															22	-0.0378951	-2.84352e-05		22	5.82542e-05	-3.17918e-05		22	-0.0315516	1.41432e-06
															22.25	-0.0361002	-2.76628e-05		22.25	5.49962e-05	-3.03985e-05		22.25	-0.0300194	1.07499e-06
															22.5	-0.034338	-2.68967e-05		22.5	5.17696e-05	-2.90261e-05		22.5	-0.0285089	7.45916e-07
															22.75	-0.032608	-2.61364e-05		22.75	4.85756e-05	-2.76747e-05		22.75	-0.0270196	4.27149e-07
															23	-0.0309093	-2.53813e-05		23	4.54152e-05	-2.63444e-05		23	-0.0255513	1.18739e-07
															23.25	-0.0292414	-2.46306e-05		23.25	4.22894e-05	-2.50352e-05		23.25	-0.0241037	-1.79324e-07
															23.5	-0.0276031	-2.38842e-05		23.5	3.91988e-05	-2.37473e-05		23.5	-0.0226762	-4.67243e-07
															23.75	-0.0259933	-2.31417e-05		23.75	3.61442e-05	-2.24809e-05		23.75	-0.0212683	-7.45258e-07
															24	-0.0244107	-2.24027e-05		24	3.31261e-05	-2.12359e-05		24	-0.0198794	-1.01361e-06
															24.25	-0.0228546	-2.1667e-05		24.25	3.01453e-05	-2.00126e-05		24.25	-0.0185093	-1.27249e-06
															24.5	-0.0213246	-2.09342e-05		24.5	2.72036e-05	-1.88107e-05		24.5	-0.0171579	-1.52201e-06
															24.75	-0.0198204	-2.02039e-05		24.75	2.43031e-05	-1.763e-05		24.75	-0.0158257	-1.76225e-06
															25	-0.018342	-1.94759e-05		25	2.14456e-05	-1.64705e-05		25	-0.0145126	-1.9933e-06
															25.25	-0.016889	-1.87499e-05		25.25	1.86329e-05	-1.5332e-05		25.25	-0.0132191	-2.21524e-06
															25.5	-0.0154617	-1.80255e-05		25.5	1.58673e-05	-1.42141e-05		25.5	-0.0119454	-2.42818e-06
															25.75	-0.0140601	-1.73023e-05		25.75	1.31509e-05	-1.31168e-05		25.75	-0.0106919	-2.6322e-06
															26	-0.0126842	-1.65802e-05		26	1.04855e-05	-1.20399e-05		26	-0.00945908	-2.82742e-06
															26.25	-0.0113341	-1.58588e-05		26.25	7.8732e-06	-1.09831e-05		26.25	-0.00824716	-3.0139e-06
															26.5	-0.0100096	-1.51381e-05		26.5	5.31562e-06	-9.94588e-06		26.5	-0.00705656	-3.19159e-06
															26.75	-0.00871047	-1.44181e-05		26.75	2.81447e-06	-8.92777e-06		26.75	-0.00588769	-3.36041e-06
															27	-0.00743649	-1.36989e-05		27	3.7127e-07	-7.92826e-06		27	-0.00474091	-3.52029e-06
															27.25	-0.00618742	-1.29803e-05		27.25	-2.01247e-06	-6.94683e-06		27.25	-0.00361656	-3.67116e-06
															27.5	-0.00496295	-1.22626e-05		27.5	-4.33512e-06	-5.98287e-06		27.5	-0.00251508	-3.81288e-06
															27.75	-0.00376279	-1.15457e-05		27.75	-6.59507e-06	-5.03578e-06		27.75	-0.00143688	-3.94531e-06
															28	-0.00258665	-1.08298e-05		28	-8.79085e-06	-4.10495e-06		28	-0.000382367	-4.06832e-06
															28.25	-0.00143423	-1.0115e-05		28.25	-1.09213e-05	-3.18985e-06		28.25	0.000648162	-4.18181e-06
															28.5	-0.000305274	-9.4014e-06		28.5	-1.29859e-05	-2.28996e-06		28.5	0.00165458	-4.28576e-06
															28.75	0.000800497	-8.6891e-06		28.75	-1.49847e-05	-1.40482e-06		28.75	0.00263681	-4.38017e-06
															29	0.00188334	-7.97824e-06		29	-1.69174e-05	-5.33971e-07		29	0.00359482	-4.46507e-06
															29.25	0.00294352	-7.26893e-06		29.25	-1.87841e-05	3.23018e-07		29.25	0.0045286	-4.54046e-06
															29.5	0.00398129	-6.56137e-06		29.5	-2.05855e-05	1.16657e-06		29.5	0.00543826	-4.60645e-06
															29.75	0.00499693	-5.85574e-06		29.75	-2.23223e-05	1.99709e-06		29.75	0.00632399	-4.66311e-06
															30	0.0059907	-5.1522e-06		30	-2.39955e-05	2.81497e-06		30	0.00718594	-4.71055e-06
															30.25	0.00696285	-4.45093e-06		30.25	-2.56058e-05	3.62059e-06		30.25	0.00802429	-4.74884e-06
															30.5	0.00791361	-3.75204e-06		30.5	-2.7154e-05	4.41429e-06		30.5	0.0088392	-4.7781e-06
															30.75	0.00884318	-3.05565e-06		30.75	-2.86408e-05	5.19641e-06		30.75	0.00963085	-4.79839e-06
															31	0.00975179	-2.36188e-06		31	-3.00669e-05	5.96729e-06		31	0.0103994	-4.80982e-06
															31.25	0.0106396	-1.67082e-06		31.25	-3.14334e-05	6.7272e-06		31.25	0.0111451	-4.81249e-06
															31.5	0.0115067	-9.82504e-07		31.5	-3.27419e-05	7.47635e-06		31.5	0.0118683	-4.80656e-06
															31.75	0.012353	-2.96974e-07		31.75	-3.3994e-05	8.2149e-06		31.75	0.0125695	-4.79222e-06
															32	0.0131786	3.85744e-07		32	-3.51915e-05	8.94301e-06		32	0.013249	-4.76965e-06
															32.25	0.0139835	1.06563e-06		32.25	-3.63361e-05	9.66085e-06		32.25	0.0139073	-4.739e-06
															32.5	0.0147677	1.74268e-06		32.5	-3.74292e-05	1.03686e-05		32.5	0.0145447	-4.70042e-06
															32.75	0.0155312	2.4169e-06		32.75	-3.84723e-05	1.10666e-05		32.75	0.0151615	-4.65403e-06
															33	0.0162742	3.0883e-06		33	-3.94668e-05	1.17548e-05		33	0.0157581	-4.59996e-06
															33.25	0.0169966	3.75685e-06		33.25	-4.04139e-05	1.24336e-05		33.25	0.0163349	-4.53835e-06
															33.5	0.0176986	4.42241e-06		33.5	-4.13151e-05	1.31029e-05		33.5	0.0168921	-4.46945e-06
															33.75	0.0183804	5.08482e-06		33.75	-4.21716e-05	1.37626e-05		33.75	0.0174302	-4.39352e-06
															34	0.019042	5.74392e-06		34	-4.29847e-05	1.44126e-05		34	0.0179496	-4.31082e-06
															34.25	0.0196837	6.39955e-06		34.25	-4.37554e-05	1.5053e-05		34.25	0.0184506	-4.2216e-06
															34.5	0.0203056	7.05147e-06		34.5	-4.44851e-05	1.56835e-05		34.5	0.0189336	-4.12618e-06
															34.75	0.020908	7.69945e-06		34.75	-4.51747e-05	1.63039e-05		34.75	0.0193989	-4.02487e-06
															35	0.0214909	8.34327e-06		35	-4.58254e-05	1.69141e-05		35	0.0198468	-3.918e-06
															35.25	0.0220547	8.9827e-06		35.25	-4.64381e-05	1.75138e-05		35.25	0.0202779	-3.80585e-06
															35.5	0.0225994	9.61759e-06		35.5	-4.70139e-05	1.81031e-05		35.5	0.0206923	-3.68866e-06
															35.75	0.0231254	1.02478e-05		35.75	-4.75539e-05	1.86818e-05		35.75	0.0210904	-3.56667e-06
															36	0.0236327	1.08731e-05		36	-4.80589e-05	1.92498e-05		36	0.0214726	-3.4401e-06
															36.25	0.0241216	1.14934e-05		36.25	-4.85299e-05	1.9807e-05		36.25	0.0218391	-3.30922e-06
															36.5	0.0245921	1.21083e-05		36.5	-4.89676e-05	2.0353e-05		36.5	0.0221901	-3.17448e-06
															36.75	0.0250443	1.27177e-05		36.75	-4.93727e-05	2.08876e-05		36.75	0.0225261	-3.03633e-06
															37	0.0254784	1.33211e-05		37	-4.97456e-05	2.14102e-05		37	0.0228472	-2.89525e-06
															37.25	0.0258943	1.39182e-05		37.25	-5.00871e-05	2.19205e-05		37.25	0.0231536	-2.75166e-06
															37.5	0.0262922	1.45089e-05		37.5	-5.03977e-05	2.24182e-05		37.5	0.0234456	-2.60602e-06
															37.75	0.0266722	1.50927e-05		37.75	-5.06779e-05	2.29029e-05		37.75	0.0237235	-2.45876e-06
															38	0.0270343	1.56694e-05		38	-5.09283e-05	2.33743e-05		38	0.0239875	-2.31031e-06
															38.25	0.0273786	1.62388e-05		38.25	-5.11494e-05	2.3832e-05		38.25	0.0242377	-2.16107e-06
															38.5	0.0277052	1.68006e-05		38.5	-5.13417e-05	2.42758e-05		38.5	0.0244744	-2.01142e-06
															38.75	0.0280142	1.73547e-05		38.75	-5.15057e-05	2.47053e-05		38.75	0.0246979	-1.86174e-06
															39	0.0283057	1.79007e-05		39	-5.16419e-05	2.51203e-05		39	0.0249083	-1.71237e-06
															39.25	0.0285796	1.84385e-05		39.25	-5.17508e-05	2.55206e-05		39.25	0.0251058	-1.56366e-06
															39.5	0.0288365	1.89677e-05		39.5	-5.18329e-05	2.59058e-05		39.5	0.0252907	-1.4159e-06
															39.75	0.0290767	1.94881e-05		39.75	-5.18888e-05	2.62758e-05		39.75	0.0254633	-1.26936e-06
															40	0.0293004	1.99991e-05		40	-5.19192e-05	2.66304e-05		40	0.0256237	-1.1243e-06
															40.25	0.0295081	2.05006e-05		40.25	-5.19245e-05	2.69693e-05		40.25	0.0257723	-9.80992e-07
															40.5	0.0297002	2.09921e-05		40.5	-5.19052e-05	2.72923e-05		40.5	0.0259093	-8.3966e-07
															40.75	0.0298769	2.14734e-05		40.75	-5.1862e-05	2.75992e-05		40.75	0.0260348	-7.00531e-07
															41	0.0300388	2.19442e-05		41	-5.17954e-05	2.78899e-05		41	0.0261492	-5.63822e-07
															41.25	0.030186	2.24041e-05		41.25	-5.17057e-05	2.81643e-05		41.25	0.0262527	-4.29746e-07
															41.5	0.0303189	2.28529e-05		41.5	-5.15937e-05	2.8422e-05		41.5	0.0263454	-2.9852e-07
															41.75	0.0304379	2.32904e-05		41.75	-5.14597e-05	2.86631e-05		41.75	0.0264276	-1.70357e-07
															42	0.0305432	2.37163e-05		42	-5.13042e-05	2.88872e-05		42	0.0264995	-4.54612e-08
															42.25	0.0306352	2.41304e-05		42.25	-5.11278e-05	2.90944e-05		42.25	0.0265614	7.59893e-08
															42.5	0.0307142	2.45324e-05		42.5	-5.09307e-05	2.92845e-05		42.5	0.0266133	1.93901e-07
															42.75	0.0307805	2.4922e-05		42.75	-5.07132e-05	2.94576e-05		42.75	0.0266554	3.08203e-07
															43	0.0308347	2.5299e-05		43	-5.04757e-05	2.96137e-05		43	0.0266879	4.18829e-07
															43.25	0.0308769	2.56631e-05		43.25	-5.02183e-05	2.97528e-05		43.25	0.0267108	5.25722e-07
															43.5	0.0309076	2.60141e-05		43.5	-4.99413e-05	2.9875e-05		43.5	0.0267242	6.28869e-07
															43.75	0.0309271	2.63517e-05		43.75	-4.9645e-05	2.99804e-05		43.75	0.0267282	7.28262e-07
															44	0.0309359	2.66757e-05		44	-4.93294e-05	3.00692e-05		44	0.0267229	8.23899e-07
															44.25	0.0309343	2.69859e-05		44.25	-4.89949e-05	3.01413e-05		44.25	0.0267084	9.15772e-07
															44.5	0.0309226	2.72819e-05		44.5	-4.86415e-05	3.01969e-05		44.5	0.0266848	1.00387e-06
															44.75	0.0309011	2.75637e-05		44.75	-4.82694e-05	3.0236e-05		44.75	0.0266521	1.08816e-06
															45	0.0308703	2.7831e-05		45	-4.78789e-05	3.02585e-05		45	0.0266105	1.16864e-06
															45.25	0.0308304	2.80837e-05		45.25	-4.74701e-05	3.02645e-05		45.25	0.0265601	1.2453e-06
															45.5	0.0307817	2.83215e-05		45.5	-4.70432e-05	3.02542e-05		45.5	0.0265009	1.31812e-06
															45.75	0.0307245	2.85443e-05		45.75	-4.65985e-05	3.02278e-05		45.75	0.0264329	1.38712e-06
															46	0.0306589	2.8752e-05		46	-4.61363e-05	3.01857e-05		46	0.0263564	1.4523e-06
															46.25	0.0305854	2.89444e-05		46.25	-4.56569e-05	3.01279e-05		46.25	0.0262713	1.51365e-06
															46.5	0.030504	2.91214e-05		46.5	-4.51606e-05	3.00549e-05		46.5	0.0261776	1.57119e-06
															46.75	0.0304151	2.92829e-05		46.75	-4.46475e-05	2.99667e-05		46.75	0.0260756	1.62491e-06
															47	0.0303189	2.94287e-05		47	-4.41179e-05	2.98636e-05		47	0.0259651	1.67483e-06
															47.25	0.0302156	2.95588e-05		47.25	-4.35722e-05	2.97458e-05		47.25	0.0258463	1.72094e-06
															47.5	0.0301053	2.96731e-05		47.5	-4.30106e-05	2.96137e-05		47.5	0.0257193	1.76328e-06
															47.75	0.0299884	2.97715e-05		47.75	-4.24334e-05	2.94677e-05		47.75	0.0255841	1.80184e-06
															48	0.0298648	2.98538e-05		48	-4.1841e-05	2.9308e-05		48	0.0254406	1.83665e-06
															48.25	0.0297348	2.99202e-05		48.25	-4.12336e-05	2.9135e-05		48.25	0.0252891	1.86772e-06
															48.5	0.0295987	2.99703e-05		48.5	-4.06116e-05	2.8949e-05		48.5	0.0251294	1.89506e-06
															48.75	0.0294565	3.00043e-05		48.75	-3.99751e-05	2.87502e-05		48.75	0.0249618	1.91867e-06
															49	0.0293085	3.00219e-05		49	-3.93244e-05	2.85389e-05		49	0.0247862	1.93856e-06
															49.25	0.0291549	3.00232e-05		49.25	-3.86598e-05	2.83153e-05		49.25	0.0246027	1.95474e-06
															49.5	0.0289957	3.00082e-05		49.5	-3.79815e-05	2.80797e-05		49.5	0.0244114	1.96726e-06
															49.75	0.028831	2.99768e-05		49.75	-3.72898e-05	2.78324e-05		49.75	0.0242122	1.97615e-06
															50	0.028661	2.99291e-05		50	-3.65851e-05	2.75736e-05		50	0.0240053	1.98149e-06
															50.25	0.0284857	2.98651e-05		50.25	-3.58676e-05	2.73036e-05		50.25	0.0237906	1.98331e-06
															50.5	0.0283052	2.97851e-05		50.5	-3.51376e-05	2.70228e-05		50.5	0.0235683	1.98174e-06
															50.75	0.0281193	2.96891e-05		50.75	-3.43955e-05	2.67314e-05		50.75	0.0233383	1.97688e-06
															51	0.027928	2.95774e-05		51	-3.36415e-05	2.64297e-05		51	0.0231007	1.96884e-06
															51.25	0.0277314	2.945e-05		51.25	-3.28762e-05	2.6118e-05		51.25	0.0228555	1.95774e-06
															51.5	0.0275294	2.93072e-05		51.5	-3.20996e-05	2.57966e-05		51.5	0.0226028	1.94367e-06
															51.75	0.027322	2.9149e-05		51.75	-3.13122e-05	2.54657e-05		51.75	0.0223426	1.92671e-06
															52	0.0271092	2.89757e-05		52	-3.05143e-05	2.51256e-05		52	0.0220749	1.90697e-06
															52.25	0.0268911	2.87872e-05		52.25	-2.97061e-05	2.47766e-05		52.25	0.0217998	1.88452e-06
															52.5	0.0266676	2.85839e-05		52.5	-2.88878e-05	2.44189e-05		52.5	0.0215174	1.85946e-06
															52.75	0.0264387	2.83657e-05		52.75	-2.80598e-05	2.40528e-05		52.75	0.0212276	1.83186e-06
															53	0.0262044	2.81328e-05		53	-2.72222e-05	2.36784e-05		53	0.0209304	1.8018e-06
															53.25	0.0259649	2.78853e-05		53.25	-2.63754e-05	2.3296e-05		53.25	0.020626	1.76936e-06
															53.5	0.0257199	2.76235e-05		53.5	-2.55196e-05	2.29059e-05		53.5	0.0203143	1.73465e-06
															53.75	0.0254694	2.73474e-05		53.75	-2.46553e-05	2.25082e-05		53.75	0.0199955	1.69775e-06
															54	0.0252135	2.70574e-05		54	-2.37829e-05	2.21033e-05		54	0.0196697	1.65877e-06
															54.25	0.024952	2.67535e-05		54.25	-2.29029e-05	2.16914e-05		54.25	0.0193368	1.61781e-06
															54.5	0.0246847	2.64362e-05		54.5	-2.2016e-05	2.12727e-05		54.5	0.0189972	1.57501e-06
															54.75	0.0244116	2.61057e-05		54.75	-2.11229e-05	2.08476e-05		54.75	0.0186508	1.53049e-06
															55	0.0241323	2.57624e-05		55	-2.02244e-05	2.04162e-05		55	0.018298	1.48439e-06
															55.25	0.0238468	2.54066e-05		55.25	-1.93211e-05	1.99788e-05		55.25	0.0179388	1.43686e-06
															55.5	0.0235549	2.50386e-05		55.5	-1.84138e-05	1.95357e-05		55.5	0.0175734	1.388e-06
															55.75	0.0232565	2.46587e-05		55.75	-1.75031e-05	1.90871e-05		55.75	0.0172019	1.33795e-06
															56	0.0229513	2.42672e-05		56	-1.65897e-05	1.86333e-05		56	0.0168245	1.28683e-06
															56.25	0.0226393	2.38645e-05		56.25	-1.56742e-05	1.81745e-05		56.25	0.0164413	1.23476e-06
															56.5	0.0223204	2.34506e-05		56.5	-1.47572e-05	1.77109e-05		56.5	0.0160525	1.18184e-06
															56.75	0.0219943	2.3026e-05		56.75	-1.38393e-05	1.72427e-05		56.75	0.0156581	1.12819e-06
															57	0.021661	2.25909e-05		57	-1.29211e-05	1.67701e-05		57	0.0152583	1.07391e-06
															57.25	0.0213203	2.21456e-05		57.25	-1.20031e-05	1.62935e-05		57.25	0.0148533	1.01911e-06
															57.5	0.0209723	2.16903e-05		57.5	-1.10858e-05	1.58128e-05		57.5	0.0144431	9.63882e-07
															57.75	0.0206166	2.12252e-05		57.75	-1.01697e-05	1.53284e-05		57.75	0.0140278	9.0833e-07
															58	0.0202533	2.07506e-05		58	-9.25542e-06	1.48405e-05		58	0.0136077	8.52548e-07
															58.25	0.0198822	2.02667e-05		58.25	-8.3434e-06	1.43492e-05		58.25	0.0131827	7.96634e-07
															58.5	0.0195032	1.97739e-05		58.5	-7.43444e-06	1.38548e-05		58.5	0.0127531	7.40695e-07
															58.75	0.0191163	1.92726e-05		58.75	-6.52931e-06	1.33574e-05		58.75	0.0123192	6.84839e-07
															59	0.0187214	1.87632e-05		59	-5.6288e-06	1.28574e-05		59	0.0118812	6.29171e-07
															59.25	0.0183184	1.82458e-05		59.25	-4.73366e-06	1.23548e-05		59.25	0.0114393	5.73795e-07
															59.5	0.0179073	1.7721e-05		59.5	-3.84465e-06	1.18499e-05		59.5	0.0109938	5.18812e-07
															59.75	0.017488	1.71891e-05		59.75	-2.96254e-06	1.13429e-05		59.75	0.0105448	4.64323e-07
															60	0.0170604	1.66504e-05		60	-2.08805e-06	1.0834e-05		60	0.0100927	4.10423e-07
															60.25	0.0166245	1.61053e-05		60.25	-1.22189e-06	1.03234e-05		60.25	0.00963762	3.57209e-07
															60.5	0.0161803	1.55541e-05		60.5	-3.6475e-07	9.81124e-06		60.5	0.0091798	3.04771e-07
															60.75	0.0157276	1.4997e-05		60.75	4.8271e-07	9.29774e-06		60.75	0.00871944	2.53199e-07
															61	0.0152664	1.44345e-05		61	1.31984e-06	8.78307e-06		61	0.00825675	2.02579e-07
															61.25	0.0147968	1.38667e-05		61.25	2.14602e-06	8.2674e-06		61.25	0.00779193	1.52995e-07
															61.5	0.0143185	1.32941e-05		61.5	2.9606e-06	7.7509e-06		61.5	0.00732517	1.04533e-07
															61.75	0.0138317	1.27169e-05		61.75	3.763e-06	7.23374e-06		61.75	0.00685667	5.72726e-08
															62	0.0133362	1.21353e-05		62	4.5526e-06	6.71608e-06		62	0.00638661	1.12948e-08
															62.25	0.012832	1.15498e-05		62.25	5.32883e-06	6.19807e-06		62.25	0.00591518	-3.33241e-08
															62.5	0.012319	1.09604e-05		62.5	6.09118e-06	5.67987e-06		62.5	0.00544255	-7.6513e-08
															62.75	0.0117974	1.03675e-05		62.75	6.83913e-06	5.16162e-06		62.75	0.0049689	-1.18204e-07
															63	0.0112669	9.77143e-06		63	7.5722e-06	4.64347e-06		63	0.00449438	-1.5833e-07
															63.25	0.0107277	9.17231e-06		63.25	8.28997e-06	4.12554e-06		63.25	0.00401914	-1.96836e-07
															63.5	0.0101798	8.57036e-06		63.5	8.99237e-06	3.60795e-06		63.5	0.00354331	-2.33705e-07
															63.75	0.0096235	7.96577e-06		63.75	9.67937e-06	3.09078e-06		63.75	0.00306698	-2.6893e-07
															64	0.0090588	7.35871e-06		64	1.0351e-05	2.57411e-06		64	0.00259025	-3.02503e-07
															64.25	0.00848588	6.74935e-06		64.25	1.10071e-05	2.05803e-06		64.25	0.00211321	-3.34419e-07
															64.5	0.00790486	6.13787e-06		64.5	1.16479e-05	1.54263e-06		64.5	0.00163595	-3.64668e-07
															64.75	0.00731588	5.52444e-06		64.75	1.22731e-05	1.02799e-06		64.75	0.00115858	-3.93239e-07
															65	0.00671905	4.90921e-06		65	1.28828e-05	5.14199e-07		65	0.000681188	-4.20125e-07
															65.25	0.0061145	4.29235e-06		65.25	1.34769e-05	1.32953e-09		65.25	0.000203858	-4.45316e-07
															65.5	0.00550234	3.67401e-06		65.5	1.40555e-05	-5.10537e-07		65.5	-0.00027332	-4.68806e-07
															65.75	0.00488269	3.05435e-06		65.75	1.46185e-05	-1.02132e-06		65.75	-0.000750261	-4.90585e-07
															66	0.00425567	2.43352e-06		66	1.51659e-05	-1.53096e-06		66	-0.00122688	-5.10649e-07
															66.25	0.0036214	1.81166e-06		66.25	1.56976e-05	-2.03937e-06		66.25	-0.0017031	-5.2899e-07
															66.5	0.00297998	1.18892e-06		66.5	1.62137e-05	-2.54648e-06		66.5	-0.00217883	-5.45602e-07
															66.75	0.00233153	5.65435e-07		66.75	1.67141e-05	-3.05223e-06		66.75	-0.00265401	-5.6048e-07
															67	0.00167616	-5.86564e-08		67	1.71989e-05	-3.55655e-06		67	-0.00312855	-5.73619e-07
															67.25	0.00101397	-6.8322e-07		67.25	1.7668e-05	-4.05937e-06		67.25	-0.00360238	-5.85014e-07
															67.5	0.000345078	-1.30812e-06		67.5	1.81214e-05	-4.56062e-06		67.5	-0.00407542	-5.94658e-07
															67.75	-0.000330433	-1.93323e-06		67.75	1.85591e-05	-5.06025e-06		67.75	-0.00454761	-6.02543e-07
															68	-0.00101246	-2.55842e-06		68	1.89811e-05	-5.55819e-06		68	-0.00501888	-6.08663e-07
															68.25	-0.00170089	-3.18358e-06		68.25	1.93874e-05	-6.05438e-06		68.25	-0.00548916	-6.1302e-07
															68.5	-0.00239551	-3.80862e-06		68.5	1.97782e-05	-6.5488e-06		68.5	-0.00595837	-6.15651e-07
															68.75	-0.00309611	-4.43348e-06		68.75	2.01536e-05	-7.04142e-06		68.75	-0.00642646	-6.16599e-07
															69	-0.00380246	-5.05809e-06		69	2.05138e-05	-7.53221e-06		69	-0.00689335	-6.15911e-07
															69.25	-0.00451435	-5.6824e-06		69.25	2.0859e-05	-8.02116e-06		69.25	-0.00735899	-6.13627e-07
															69.5	-0.00523157	-6.30634e-06		69.5	2.11893e-05	-8.50824e-06		69.5	-0.00782331	-6.09795e-07
															69.75	-0.00595388	-6.92985e-06		69.75	2.15051e-05	-8.99344e-06		69.75	-0.00828624	-6.0446e-07
															70	-0.00668109	-7.55289e-06		70	2.18063e-05	-9.47674e-06		70	-0.00874773	-5.97665e-07
															70.25	-0.00741299	-8.17538e-06		70.25	2.20933e-05	-9.95812e-06		70.25	-0.00920773	-5.89454e-07
															70.5	-0.00814938	-8.79729e-06		70.5	2.23661e-05	-1.04376e-05		70.5	-0.00966616	-5.79868e-07
															70.75	-0.00889005	-9.41856e-06		70.75	2.2625e-05	-1.0915e-05		70.75	-0.010123	-5.68949e-07
															71	-0.00963482	-1.00391e-05		71	2.28702e-05	-1.13906e-05		71	-0.0105781	-5.56737e-07
															71.25	-0.0103835	-1.0659e-05		71.25	2.31017e-05	-1.18641e-05		71.25	-0.0110316	-5.43271e-07
															71.5	-0.0111359	-1.1278e-05		71.5	2.33197e-05	-1.23356e-05		71.5	-0.0114832	-5.28591e-07
															71.75	-0.0118918	-1.18962e-05		71.75	2.35245e-05	-1.28051e-05		71.75	-0.011933	-5.12735e-07
															72	-0.0126511	-1.25135e-05		72	2.37162e-05	-1.32726e-05		72	-0.012381	-4.9574e-07
															72.25	-0.0134135	-1.31298e-05		72.25	2.38949e-05	-1.3738e-05		72.25	-0.012827	-4.77645e-07
															72.5	-0.014179	-1.37452e-05		72.5	2.40607e-05	-1.42014e-05		72.5	-0.0132711	-4.58483e-07
															72.75	-0.0149473	-1.43595e-05		72.75	2.42139e-05	-1.46627e-05		72.75	-0.0137131	-4.38291e-07
															73	-0.0157183	-1.49728e-05		73	2.43545e-05	-1.51219e-05		73	-0.0141531	-4.171e-07
															73.25	-0.0164918	-1.55849e-05		73.25	2.44827e-05	-1.5579e-05		73.25	-0.014591	-3.94947e-07
															73.5	-0.0172676	-1.61959e-05		73.5	2.45987e-05	-1.6034e-05		73.5	-0.0150267	-3.71867e-07
															73.75	-0.0180456	-1.68057e-05		73.75	2.47028e-05	-1.64868e-05		73.75	-0.0154602	-3.47899e-07
															74	-0.0188257	-1.74143e-05		74	2.4795e-05	-1.69376e-05		74	-0.0158915	-3.2308e-07
															74.25	-0.0196076	-1.80216e-05		74.25	2.48758e-05	-1.73863e-05		74.25	-0.0163207	-2.97448e-07
															74.5	-0.0203911	-1.86276e-05		74.5	2.49454e-05	-1.78328e-05		74.5	-0.0167476	-2.71051e-07
															74.75	-0.0211762	-1.92323e-05		74.75	2.50044e-05	-1.82773e-05		74.75	-0.0171724	-2.43937e-07
															75	-0.0219627	-1.98357e-05		75	2.5053e-05	-1.87198e-05		75	-0.017595	-2.16154e-07
															75.25	-0.0227503	-2.04377e-05		75.25	2.50918e-05	-1.91602e-05		75.25	-0.0180155	-1.87748e-07
															75.5	-0.0235389	-2.10383e-05		75.5	2.51211e-05	-1.95987e-05		75.5	-0.018434	-1.58763e-07
															75.75	-0.0243284	-2.16376e-05		75.75	2.51413e-05	-2.00352e-05		75.75	-0.0188503	-1.29242e-07
															76	-0.0251186	-2.22354e-05		76	2.51527e-05	-2.04698e-05		76	-0.0192646	-9.92258e-08
															76.25	-0.0259093	-2.28317e-05		76.25	2.51557e-05	-2.09024e-05		76.25	-0.0196768	-6.87569e-08
															76.5	-0.0267005	-2.34266e-05		76.5	2.51505e-05	-2.13331e-05		76.5	-0.020087	-3.7876e-08
															76.75	-0.0274919	-2.402e-05		76.75	2.51377e-05	-2.1762e-05		76.75	-0.0204952	-6.62353e-09
															77	-0.0282834	-2.46119e-05		77	2.51174e-05	-2.2189e-05		77	-0.0209014	2.4961e-08
															77.25	-0.0290749	-2.52022e-05		77.25	2.50901e-05	-2.26141e-05		77.25	-0.0213057	5.68389e-08
															77.5	-0.0298663	-2.5791e-05		77.5	2.50561e-05	-2.30374e-05		77.5	-0.021708	8.89724e-08
															77.75	-0.0306573	-2.63783e-05		77.75	2.50156e-05	-2.34589e-05		77.75	-0.0221083	1.21325e-07
															78	-0.0314479	-2.69639e-05		78	2.49691e-05	-2.38786e-05		78	-0.0225067	1.5386e-07
															78.25	-0.032238	-2.7548e-05		78.25	2.49167e-05	-2.42966e-05		78.25	-0.0229032	1.86543e-07
															78.5	-0.0330274	-2.81304e-05		78.5	2.48588e-05	-2.47128e-05		78.5	-0.0232979	2.19337e-07
															78.75	-0.033816	-2.87112e-05		78.75	2.47958e-05	-2.51273e-05		78.75	-0.0236906	2.52205e-07
															79	-0.0346036	-2.92903e-05		79	2.47278e-05	-2.554e-05		79	-0.0240815	2.85112e-07
															79.25	-0.0353901	-2.98678e-05		79.25	2.46553e-05	-2.59511e-05		79.25	-0.0244706	3.18026e-07
															79.5	-0.0361755	-3.04436e-05		79.5	2.45784e-05	-2.63605e-05		79.5	-0.0248578	3.50917e-07
															79.75	-0.0369597	-3.10177e-05		79.75	2.44974e-05	-2.67682e-05		79.75	-0.0252432	3.83762e-07
															80	-0.0377424	-3.159e-05		80	2.44126e-05	-2.71743e-05		80	-0.0256269	4.16533e-07
															80.25	-0.0385238	-3.21607e-05		80.25	2.43243e-05	-2.75788e-05		80.25	-0.0260087	4.4921e-07
															80.5	-0.0393036	-3.27297e-05		80.5	2.42325e-05	-2.79817e-05		80.5	-0.0263889	4.81792e-07
															80.75	-0.0400819	-3.32969e-05		80.75	2.41375e-05	-2.83831e-05		80.75	-0.0267673	5.14279e-07
															81	-0.0408587	-3.38625e-05		81	2.40395e-05	-2.87828e-05		81	-0.0271441	5.46673e-07
															81.25	-0.0416339	-3.44264e-05		81.25	2.39386e-05	-2.91811e-05		81.25	-0.0275193	5.78975e-07
															81.5	-0.0424075	-3.49886e-05		81.5	2.38349e-05	-2.95779e-05		81.5	-0.0278929	6.11185e-07
															81.75	-0.0431795	-3.55492e-05		81.75	2.37287e-05	-2.99732e-05		81.75	-0.0282649	6.43299e-07
															82	-0.0439498	-3.61081e-05		82	2.36202e-05	-3.0367e-05		82	-0.0286353	6.75315e-07
															82.25	-0.0447185	-3.66653e-05		82.25	2.35094e-05	-3.07594e-05		82.25	-0.0290043	7.07234e-07
															82.5	-0.0454854	-3.72209e-05		82.5	2.33966e-05	-3.11504e-05		82.5	-0.0293718	7.39052e-07
															82.75	-0.0462506	-3.77748e-05		82.75	2.32819e-05	-3.154e-05		82.75	-0.0297379	7.70771e-07
															83	-0.047014	-3.83271e-05		83	2.31655e-05	-3.19283e-05		83	-0.0301025	8.0239e-07
															83.25	-0.0477755	-3.88778e-05		83.25	2.30475e-05	-3.23152e-05		83.25	-0.0304658	8.33908e-07
															83.5	-0.0485353	-3.94269e-05		83.5	2.29281e-05	-3.27008e-05		83.5	-0.0308277	8.65323e-07
															83.75	-0.0492932	-3.99743e-05		83.75	2.28073e-05	-3.3085e-05		83.75	-0.0311882	8.96633e-07
															84	-0.0500493	-4.05201e-05		84	2.26853e-05	-3.3468e-05		84	-0.0315475	9.27834e-07
															84.25	-0.0508035	-4.10644e-05		84.25	2.2562e-05	-3.38497e-05		84.25	-0.0319054	9.58925e-07
															84.5	-0.0515557	-4.1607e-05		84.5	2.24379e-05	-3.42301e-05		84.5	-0.0322621	9.89911e-07
															84.75	-0.052306	-4.2148e-05		84.75	2.23134e-05	-3.46094e-05		84.75	-0.0326176	1.0208e-06
															85	-0.0530541	-4.26875e-05		85	2.21889e-05	-3.49875e-05		85	-0.032972	1.05159e-06
